# Supplementary material for: Negative Influence of Aging on Differentiation and Proliferation of CD8+ T-Cells in Dogs
Source: Vet Sci. 2023 Aug 25;10(9):541. doi: 10.3390/vetsci10090541 (PMC10534501; doi:10.3390/vetsci10090541)
Supplement: Supplementary file 1 [file vetsci-10-00541-s001.zip]

Archive with 1 entries (1 files):
- vetsci-2463760-supplementary.pdf
